# Supplementary material for: Excitation-Dependent pKa Extends the Sensing Range of Fluorescence Lifetime pH Sensors
Source: Sensors (Basel). 2024 Nov 26;24(23):7531. doi: 10.3390/s24237531 (PMC11644319; doi:10.3390/s24237531)
Supplement: Supplementary file 1 [file sensors-24-07531-s001.zip]

Archive with 1 entries (1 files):
- sensors-3285828-supplementary.pdf
